# Supplementary material for: Individual differences in emotion regulation and face recognition
Source: PLoS One. 2020 Dec 10;15(12):e0243209. doi: 10.1371/journal.pone.0243209 (PMC7728238; doi:10.1371/journal.pone.0243209)
Supplement: S1 Data — (XLSX) [file pone.0243209.s001.xlsx]

## Sheet: Data Expt1
	Face Memory							ERQ
	Hit	Miss	Misid	CR	FPS	Acc		Reap.	Supp.
S01	6	2	2	7	3	13		5.66667	4.75
S02	5	5	0	9	1	14		2.83333	2
S03	10	0	0	9	1	19		5	3.75
S04	6	2	3	6	4	12		4.66667	3.5
S05	7	1	2	10	0	17		4.16667	1.5
S06	5	3	2	7	3	12		4.66667	2
S07	10	0	0	10	0	20		4.5	1.25
S08	6	0	4	3	7	9		5.33333	3.75
S09	7	2	1	8	2	15		4.5	3
S10	8	1	1	4	6	12		4.5	3
S11	9	0	1	3	7	12		5.33333	4.25
S12	4	5	1	7	3	11		5.83333	5.25
S13	8	2	0	5	5	13		5.66667	4.25
S14	8	0	2	4	6	12		4.83333	3.5
S15	6	2	2	5	5	11		3.5	2
S16	6	4	0	9	1	15		3.33333	3.25
S17	7	1	3	3	7	10		5.16667	5.25
S18	8	1	1	8	2	16		5.83333	4.5
S19	4	2	4	5	5	9		6	5
S20	9	1	0	10	0	19		5.16667	1.25
S21	8	0	2	5	5	13		6	5.25
S22	5	3	2	3	7	8		4	3.75
S23	6	2	2	3	7	9		2.5	3.25
S24	5	4	1	3	7	8		4.66667	5.5
S25	5	3	2	8	2	13		5.16667	3.5
S26	6	3	2	5	5	11		5.83333	3
S27	5	5	0	10	0	15		5	1.25
S28	8	0	2	3	7	11		4	6
S29	9	0	0	7	3	16		4.66667	4.75
S30	9	0	1	9	1	18		5.5	2.5
S31	6	4	0	6	4	12		5.83333	1.5
S32	6	1	3	6	4	12		5.5	4.75
S33	5	2	3	3	7	8		4.5	5.75
S34	3	5	2	3	7	6		5.83333	6.25
S35	8	1	1	7	3	15		5.83333	4.75
S36	4	1	5	3	7	7		4.5	3
S37	8	2	0	4	6	12		4.5	3.75
S38	8	1	1	3	7	11		4.83333	3.75
S39	6	0	4	4	6	10		4.83333	5
S40	7	1	2	5	5	12		5	2.75
S41	5	0	5	3	7	8		5	6
S42	7	1	2	7	3	14		6.66667	4.25

## Sheet: Data Expt2
	Egy Faces							UK Faces							ERQ
	Hit_ST	CR_ST	Acc_ST	EGHit_DT	EGCR_DT	Acc_DT		Hit_ST	CR_ST	Acc_ST	Hit_DT	CR_DT	Acc_DT		Reappraisal	Suppression
S01	15	12	27	10	9	19		13	10	23	6	7	13		5.33333	3.75
S02	13	14	27	6	9	15		10	13	23	4	10	14		6.66667	3.75
S03	13	14	27	8	9	17		12	13	25	6	7	13		4.83333	5
S04	15	12	27	8	8	16		11	12	23	9	6	15		3.66667	2
S05	15	11	26	8	9	17		13	13	26	8	6	14		4.83333	4.25
S06	13	14	27	8	10	18		14	12	26	8	10	18		5	2
S07	15	13	28	5	10	15		13	14	27	10	6	16		3.66667	2.75
S08	15	14	29	8	10	18		14	15	29	8	8	16		6	4.25
S09	14	15	29	8	9	17		15	14	29	10	7	17		4.83333	5.5
S10	15	10	25	10	10	20		13	10	23	10	7	17		5.66667	4.25
S11	14	13	27	8	10	18		15	8	23	10	3	13		6.5	5
S12	13	9	22	9	5	14		14	10	24	8	8	16		4	5.5
S13	14	7	21	10	7	17		13	4	17	10	2	12		4.83333	1.75
S14	15	15	30	7	10	17		15	15	30	10	6	16		3.16667	3.5
S15	14	14	28	7	10	17		14	14	28	7	8	15		6.83333	2
S16	15	9	24	7	7	14		12	9	21	6	6	12		6	4.5
S17	15	14	29	9	10	19		13	14	27	8	10	18		4.16667	2.75
S18	14	12	26	9	10	19		15	15	30	9	5	14		5.5	2.75
S19	15	14	29	8	8	16		14	13	27	8	6	14		6.33333	4.75
S20	13	13	26	6	10	16		9	14	23	2	10	12		5.16667	1.75
S21	15	13	28	10	10	20		14	14	28	8	9	17		5.5	4.75
S22	12	14	26	8	8	16		15	13	28	7	8	15		4.66667	1.75
S23	14	6	20	10	8	18		12	6	18	9	6	15		6	6.25
S24	14	13	27	8	10	18		14	14	28	3	8	11		6.5	3.5
S25	14	12	26	9	8	17		14	9	23	8	8	16		5.33333	1
S26	12	15	27	2	10	12		11	14	25	7	9	16		3.3	1.25
S27	15	14	29	9	9	18		14	15	29	8	9	17		4.5	3.5
S28	6	8	14	5	6	11		9	6	15	5	6	11		4.83333	5.75
S29	15	12	27	9	10	19		14	11	25	7	9	16		4.33333	3.5
S30	10	11	21	9	7	16		10	11	21	9	6	15		5.16667	4.5
S31	14	15	29	7	10	17		13	14	27	6	10	16		6.83333	1.25
S32	12	12	24	7	8	15		11	12	23	8	2	10		5.5	5.5
S33	15	14	29	8	10	18		13	13	26	6	9	15		6.16667	2.5
S34	15	12	27	9	9	18		14	12	26	9	6	15		5.66667	3
S35	13	11	24	7	8	15		13	10	23	7	6	13		6.33333	4.75
S36	14	10	24	6	6	12		13	12	25	7	7	14		6.66667	4
S37	15	14	29	8	10	18		12	15	27	5	9	14		6.16667	3.75
S38	15	8	23	8	7	15		12	7	19	5	9	14		4.5	3.5
S39	14	14	28	8	10	18		12	10	22	8	5	13		6.66667	6
S40	14	11	25	7	10	17		14	8	22	9	4	13		4.5	4.25
S41	15	15	30	8	10	18		13	15	28	8	7	15		5.16667	1.25
S42	13	14	27	7	10	17		12	13	25	7	8	15		4.83333	2.25
S43	11	14	25	2	10	12		9	12	21	7	5	12		5.16667	3.75
S44	14	12	26	7	8	15		13	14	27	7	8	15		5	4.5
S45	13	13	26	4	9	13		9	14	23	3	7	10		4.83333	3.75
S46	8	14	22	5	10	15		13	13	26	8	7	15		4.16667	2.75
S47	14	10	24	6	8	14		11	14	25	4	6	10		4.66667	3
S48	14	10	24	7	8	15		12	11	23	8	6	14		5.5	4.5
S49	12	13	25	8	8	16		10	10	20	5	7	12		5	1.5
S50	14	3	17	9	7	16		14	4	18	10	3	13		5.66667	6.25
S51	15	9	24	8	7	15		14	9	23	9	4	13		6.33333	5.5
S52	15	6	21	9	6	15		12	9	21	6	8	14		4.83333	6

## Sheet: Data_Expt3
	Egyptian Faces							UK Faces							CERQ Strategies
	HIT_ST	FPs_ST	ACC_ST	HIT_DT	FPs_DT	ACC_DT		HIT_ST	FPs_ST	ACC_ST	HIT_DT	FPs_DT	ACC_DT		Self-Blame	Accaptence	Rumination	Positive Refocusing	Refocus on Planning	Positive Reappraisal	Putting into Perspective	Catastrophizing	Other-blame	adaptive	maladaptive
S01	100	13.3333	93.3333	100	20	90		93.3333	6.66667	93.3333	60	0	80		13	13	19	12	15	11	17	17	11	55	73
S02	100	20	90	90	40	75		80	6.66667	86.6667	70	10	80		15	13	11	16	17	20	14	11	12	67	62
S03	100	26.6667	86.6667	90	10	90		93.3333	33.3333	80	100	50	75		15	16	20	14	19	18	20	15	11	71	77
S04	80	26.6667	76.6667	90	40	75		86.6667	53.3333	66.6667	90	40	75		11	11	9	12	11	14	15	12	10	52	53
S05	86.6667	6.66667	90	70	10	80		86.6667	26.6667	80	70	0	85		6	12	10	8	19	15	11	4	6	53	38
S06	93.3333	13.3333	90	100	20	90		86.6667	60	63.3333	90	40	75		18	17	18	15	13	12	15	18	16	55	87
S07	86.6667	13.3333	86.6667	90	10	90		80	6.66667	86.6667	70	10	80		10	12	20	13	17	16	15	9	12	61	63
S08	80	0	90	40	20	60		80	6.66667	86.6667	50	0	75		10	12	13	10	16	19	11	7	7	56	49
S09	93.3333	0	96.6667	70	10	80		93.3333	40	76.6667	100	30	85		12	12	11	10	14	15	13	10	9	52	54
S10	80	20	80	80	20	80		80	33.3333	73.3333	60	30	65		17	20	20	18	16	12	19	11	11	65	79
S11	86.6667	13.3333	86.6667	60	10	75		86.6667	20	83.3333	80	10	85		11	15	17	17	19	18	15	7	6	69	56
S12	100	6.66667	96.6667	80	10	85		93.3333	6.66667	93.3333	80	0	90		12	17	16	9	13	15	16	11	12	53	68
S13	100	6.66667	96.6667	100	10	95		86.6667	33.3333	76.6667	60	20	70		9	11	18	9	16	15	15	7	7	55	52
S14	100	0	100	90	0	95		100	6.66667	96.6667	90	40	75		5	4	5	19	20	19	19	4	4	77	22
S15	80	26.6667	76.6667	60	40	60		66.6667	26.6667	70	50	30	60		17	19	18	5	6	5	4	20	17	20	91
S16	100	6.66667	96.6667	100	0	100		100	20	90	50	20	65		12	12	15	8	13	11	9	11	12	41	62
S17	100	46.6667	76.6667	80	20	80		93.3333	53.3333	70	90	10	90		9	13	11	18	15	13	14	10	6	60	49
S18	100	13.3333	93.3333	90	0	95		93.3333	13.3333	90	80	20	80		11	18	20	5	15	15	13	12	9	48	70
S19	93.3333	13.3333	90	70	0	85		93.3333	6.66667	93.3333	80	50	65		7	9	8	15	16	16	18	11	9	65	44
S20	60	33.3333	63.3333	70	60	55		60	33.3333	63.3333	80	70	55		11	14	16	18	20	20	17	14	5	75	60
S21	80	20	80	60	0	80		80	26.6667	76.6667	80	70	55		13	11	14	17	18	19	15	5	8	69	51
S22	86.6667	6.66667	90	20	10	55		66.6667	0	83.3333	50	0	75		9	14	18	14	17	18	17	7	4	66	52
S23	93.3333	33.3333	80	90	20	85		100	26.6667	86.6667	80	60	60		17	14	19	10	17	18	19	14	7	64	71
S24	100	53.3333	73.3333	100	30	85		100	86.6667	56.6667	100	80	60		10	13	17	17	17	20	19	17	13	73	70
S25	93.3333	6.66667	93.3333	70	10	80		100	0	100	50	10	70		9	15	10	12	20	16	15	6	7	63	47
S26	100	40	80	80	0	90		100	26.6667	86.6667	80	20	80		13	13	18	13	19	17	15	14	11	64	69
S27	66.6667	13.3333	76.6667	50	10	70		66.6667	20	73.3333	30	20	55		15	14	15	10	19	20	20	5	10	69	59
S28	100	26.6667	86.6667	100	10	95		100	6.66667	96.6667	60	20	70		7	10	9	16	15	17	14	6	11	62	43
S29	93.3333	20	86.6667	90	20	85		86.6667	26.6667	80	80	10	85		15	19	16	7	12	15	18	9	12	52	71
S30	100	6.66667	96.6667	80	0	90		86.6667	0	93.3333	90	0	95		10	12	14	16	19	19	15	7	11	69	54
S31	86.6667	13.3333	86.6667	70	0	85		86.6667	13.3333	86.6667	80	40	70		19	15	17	10	18	18	18	6	7	64	64
S32	100	46.6667	76.6667	60	20	70		73.3333	33.3333	70	60	70	45		18	12	20	14	12	15	16	20	18	57	88
S33	60	26.6667	66.6667	30	10	60		40	0	70	70	50	60		18	14	19	19	20	20	18	15	9	77	75
S34	86.6667	26.6667	80	70	0	85		80	13.3333	83.3333	70	10	80		9	12	12	15	19	20	18	8	11	72	52
S35	86.6667	6.66667	90	30	0	65		66.6667	0	83.3333	70	0	85		12	12	17	13	17	15	14	7	7	59	55
S36	100	20	90	100	0	100		86.6667	13.3333	86.6667	90	10	90		11	11	9	13	19	17	15	9	7	64	47
S37	100	20	90	100	20	90		93.3333	20	86.6667	90	20	85		8	9	12	18	18	19	16	11	11	71	51
S38	86.6667	13.3333	86.6667	50	10	70		93.3333	26.6667	83.3333	50	10	70		10	8	13	17	18	15	14	5	9	64	45
S39	86.6667	6.66667	90	60	10	75		53.3333	0	76.6667	40	10	65		19	10	16	18	19	19	16	15	11	72	71
S40	86.6667	6.66667	90	40	10	65		60	6.66667	76.6667	60	20	70		14	15	15	10	16	17	14	16	11	57	71
S41	86.6667	26.6667	80	70	10	80		86.6667	20	83.3333	60	30	65		14	14	19	19	20	20	16	4	12	75	63
S42	93.3333	20	86.6667	80	10	85		60	6.66667	76.6667	70	40	65		19	14	20	19	18	18	18	18	19	73	90
S43	73.3333	6.66667	83.3333	70	10	80		80	6.66667	86.6667	60	40	60		15	11	17	18	19	17	15	11	8	69	62
S44	93.3333	60	66.6667	80	40	70		86.6667	40	73.3333	90	60	65		7	12	13	10	10	12	9	14	7	41	53
S45	93.3333	40	76.6667	90	10	90		86.6667	26.6667	80	50	10	70		13	13	13	8	15	15	18	11	11	56	61
S46	93.3333	0	96.6667	100	0	100		93.3333	6.66667	93.3333	80	30	75		12	11	9	14	15	13	18	5	9	60	46
S47	93.3333	0	96.6667	90	10	90		93.3333	6.66667	93.3333	80	30	75		11	12	10	14	14	11	15	8	9	54	50
S48	100	40	80	100	40	80		93.3333	20	86.6667	70	40	65		11	13	9	6	9	9	7	7	4	31	44
S49	93.3333	0	96.6667	70	0	85		100	0	100	60	30	65		13	14	15	13	12	12	7	6	13	44	61
S50	100	33.3333	83.3333	90	30	80		86.6667	40	73.3333	70	40	65		12	15	15	17	20	19	20	13	14	76	69
S51	86.6667	20	83.3333	70	20	75		80	13.3333	83.3333	80	40	70		14	12	10	11	14	13	12	11	13	50	60
S52	86.6667	13.3333	86.6667	80	0	90		53.3333	0	76.6667	20	0	60		13	11	15	14	14	12	11	8	14	51	61
